# Supplementary material for: Action Sounds Informing Own Body Perception Influence Gender Identity and Social Cognition
Source: Front Hum Neurosci. 2021 Jul 28;15:688170. doi: 10.3389/fnhum.2021.688170 (PMC8355547; doi:10.3389/fnhum.2021.688170)
Supplement: Supplementary file 2 [file Data_Sheet_2.csv]

,"ID","participant","gender","order","Age","Nationality","Language","IAT_base","IAT_postHigh","IAT_postLow","PriorIAT","TMF_1","TMF_2","TMF_3","TMF_4","TMF_5","TMF_6","MF_being","MF_wish","MF_total","ShaWei_1","ShaWei_2","ShaWei_3","ShaWei_4","ShaWei_5","ShaWei_2_1","ShaWei_2_2","ShaWei_2_3","ShaWei_2_4","ShaWei_2_5","ShaWei_2_6","ShaWei_2_7","shape_concern","weight_concern","height","weight","bm…
1,1,1,"Female","LH",22,"Korean",999,0.280610115016316,0.251674902594905,0.727139265569803,1,6,5,5,5,6,5,6,5,5.33,5,1,2,3,4,4,6,2,2,5,2,3,3.38,2.6,160,46,17.96875,999,"999","Perception of one self and body movements in terms of a sexuality scale ",1,1,2,1,3,6,7,6,5,6,3,4,4,3,6,5,4,3,5,5
2,2,2,"Female","HL",37,"British",999,0.141520317591202,0.573393054099816,0.326272066913321,0,4,5,4,4,4,6,4,5,4.5,1,0,1,1,1,1,1,0,1,3,2,1,1.25,0.6,176,66,21.3068181818182,999,"999","How feedback from your body affects how you view yourself in terms of gender identity?",0,999,3,3,3,4,5,5,3,3,4,4,6,5,7,7,5,5,5,6
3,3,3,"Female","LH",26,"Romanian",999,0.850074630377324,1.25128134183818,1.02277991749112,0,5,5,4,4,3,6,5,5,4.5,1,0,1,0,1,1,1,0,1,1,1,1,0.75,0.6,163,62,23.3354661447552,999,"999","Impact of sounds on body perception",1,0,4,4,4,4,4,4,3,3,3,3,3,4,8,8,6,6,6,6
4,4,4,"Female","HL",23,"Bulgarian",999,0.363895373544913,0.981085862190242,0.418032891183237,1,6,5,5,5,4,7,6,5,5.33,6,1,1,1,6,0,0,0,0,0,0,0,1.12,1.4,175,57.5,18.7755102040816,999,"999","Changing perception of gender identity",1,1,3,3,2,7,7,7,4,5,3,4,5,4,7,7,6,7,6,5
5,5,5,"Female","LH",24,"Hong Kong",999,0.0551060991129847,0.407913879825857,0.27347500705676,1,5,5,4,4,4,4,5,5,4.33,6,1,3,6,6,4,4,6,4,4,3,4,3.88,4.2,155,52.5,21.8522372528616,999,"999","self perception of how feminine or masculine one is ",0,999,1,2,2,3,4,4,4,6,4,4,5,4,7,6,3,3,3,2
6,6,6,"Female","HL",36,"Zambian",999,0.634158102398072,0.132392578397062,0.115533627715404,0,5,4,3,3,5,6,5,4,4.33,3,1,0,1,1,3,4,0,3,4,2,3,2.25,1.6,150,53,23.5555555555556,999,"999","body dysmorphia and genderedness",0,999,2,3,2,5,6,5,2,3,4,5,4,5,7,7,3,3,5,5
7,7,7,"Female","LH",25,"china",999,-0.19855598209245,-0.547385882882546,-0.0358223989532415,0,4,5,4,3,3,4,4,5,3.83,0,1,6,6,6,5,5,6,5,5,5,5,4.12,4.6,162,64,24.3865264441396,999,"999","how gender influences the feeling",1,1,3,2,3,4,5,5,4,6,4,6,6,7,7,5,5,3,7,6
8,8,8,"Female","HL",21,"Chinese",999,1.00923891634478,0.87143695165241,0.680283134411991,1,6,5,4,6,6,7,6,5,5.67,2,0,1,0,2,5,6,0,2,3,2,1,1.88,1.8,174,53,17.5056150085877,999,"999","How the sound effects of steps changed my perception of my gender",1,1,4,4,4,6,6,6,3,5,3,5,3,5,7,7,6,6,5,6
9,9,9,"Female","LH",24,"China",999,-0.441340758036961,0.108223075136566,-0.350846666344028,0,5,2,4,3,5,5,5,2,4,0,1,4,6,6,1,2,3,5,4,3,5,3.12,3.2,165,56,20.5693296602388,999,"999","maybe it is about looking at how sound will influence people's gender identification",1,0,4,4,4,4,4,4,2,4,3,5,3,5,7,6,3,4,4,6
10,10,10,"Female","HL",27,"Serbian",999,0.814397015818909,0.955073402056822,0.676704608018925,0,5,5,3,3,3,5,5,5,4,2,1,1,1,0,2,2,1,0,2,1,1,1.38,0.8,172,59,19.9432125473229,999,"999","Perception of oneself",1,1,5,5,5,7,7,6,5,4,4,4,5,5,7,6,5,6,5,7
11,11,11,"Female","LH",31,"Spanish",999,-0.108074630626333,0.52522774573886,0.349527924894213,0,5,5,5,5,5,5,5,5,5,2,0,0,2,3,5,4,5,4,4,5,4,2.62,3.4,165,80,29.3847566574839,999,"999","fun to hear how tour step can sound ",0,999,3,3,3,6,6,6,4,5,3,5,4,4,7,8,5,5,5,5
12,12,12,"Female","HL",29,"Italian",999,1.00749703078723,0.756738851724287,0.99051680737638,1,6,6,4,4,5,6,6,6,5.17,1,0,1,1,0,0,0,1,1,1,1,1,0.75,0.4,166,60,21.7738423573813,999,"999","Body perception",1,1,4,4,5,6,6,6,3,6,4,5,5,6,8,8,7,6,7,7
13,13,13,"Female","LH",27,"Lithuanian",999,0.832642769542788,0.497946626319491,0.638858380903848,0,6,6,4,4,6,6,6,6,5.33,1,0,1,0,0,0,2,0,0,1,0,0,0.62,0,173,58,19.379197433927,999,"999","effects of step sound on how masculine or feminine I feel, which gender group I associate myself with",1,1,6,6,6,7,7,7,3,5,2,4,3,6,7,6,6,5,3,4
14,14,14,"Female","HL",23,"CHINA",999,0.66265989327116,0.292505504024129,0.830525568082859,0,6,6,6,4,6,7,6,6,5.83,0,0,1,1,1,0,0,2,1,1,1,5,1.12,0.8,156,46,18.9020381328074,999,"999","HOW SOUND CAN AFFECT YOUR PERCEPTION OF YOUR WEIGHT",1,1,4,4,4,7,7,7,3,3,3,3,5,5,5,5,5,6,6,6
15,15,15,"Female","LH",19,"British citizen but have spent more than ten years in India",999,0.261840341185451,-0.367240607789075,0.0266200331677225,0,5,5,4,4,5,6,5,5,4.83,3,0,1,4,5,1,0,0,2,1,3,4,2,1.6,168,72,25.5102040816327,999,"999","How associations between words influences how we feel about our gender",0,999,4,4,4,5,5,5,2,5,3,5,4,4,7,6,3,2,6,4
16,16,16,"Female","HL",21,"Dutch",999,0.895805324954728,1.01821532001174,0.0308811800392431,0,6,6,6,6,6,6,6,6,6,1,0,0,2,2,0,1,5,4,3,1,2,1.25,2.2,170,73,25.2595155709343,999,"999","Difference in perspective towards men and women after walking with masculine - feminine sounds",0,999,2,1,2,6,7,5,2,6,2,6,5,6,8,6,2,2,4,7
17,17,17,"Female","LH",25,"German",999,0.0751632880066253,0.0822692791022421,0.42548823278301,1,5,6,3,3,2,5,5,6,4,6,3,6,6,6,6,4,4,6,6,6,4,5.12,5,178,76,23.9868703446535,999,"999","body perception",0,999,5,5,5,6,6,6,5,5,4,4,4,4,5,5,9,9,3,3
18,18,18,"Female","HL",26,"English",999,-0.212177197941922,0.570268754540201,0.391344049573791,0,5,5,5,5,5,5,5,5,5,5,3,6,6,4,5,5,2,6,5,6,5,5.12,4,163,71,26.7228725206067,999,"999","Possibly in relation to the connotations of gender assigned to footwear/gender identity and how a part of the stereotypes of your gender you act and feel",0,999,6,6,6,6,7,6,5,5,5,5,4,4,5,5,1,1,5,5
19,19,19,"Female","LH",26,"British",999,0.399917627870854,0.477373508741861,0.344189336317708,1,7,7,4,4,7,7,7,7,6,6,5,6,6,6,6,6,6,6,6,6,6,5.88,5.8,174,65,21.4691504822301,999,"999","Body image and the sound of footfalls making us think we are heavier ",0,999,2,2,2,6,7,7,6,7,4,1,3,4,1,1,1,1,1,1
20,20,20,"Female","HL",30,"Chinese",999,0.0906768681325961,0.102251788665342,-0.119945301125894,1,5,5,5,4,5,5,5,5,4.83,0,0,0,1,0,0,0,0,0,1,0,1,0.38,0,157.5,46,18.543713781809,999,"999","body image",0,999,4,4,4,5,5,5,4,4,4,4,4,4,5,6,1,3,3,3
21,21,21,"Female","LH",31,"British",999,0.52027718272152,0.649631552038421,0.66889129762398,1,6,4,5,4,4,6,6,4,4.83,3,2,5,6,3,4,4,4,6,5,5,5,4.38,3.8,152,56,24.2382271468144,999,"999","self perception",1,0,5,4,4,5,5,5,4,5,4,4,4,5,6,5,4,4,4,5
22,22,22,"Female","HL",22,"Chinese",999,0.195912194953646,0.256616822326437,0.381246210642144,0,7,4,4,3,4,6,7,4,4.67,6,0,6,0,4,0,2,0,6,6,6,6,4,2,153,52,22.2136784997223,999,"999","walking and gender",1,0,4,4,3,4,4,4,5,6,4,5,3,6,5,5,1,3,3,5
23,23,23,"Female","LH",29,"Mexican",999,0.291168216938146,0.167073745746249,0.083637798192267,1,5,4,3,4,4,5,5,4,4.17,1,0,0,0,0,3,3,0,0,1,0,0,0.62,0.6,168,55,19.4869614512472,999,"999","how sound influences perception of weight and gender identity",1,1,3,3,3,5,6,6,5,4,4,4,4,4,5,6,5,6,5,5
24,24,24,"Female","HL",22,"british",999,0.536156473296624,0.756505145653964,0.594720312234897,1,5,4,5,5,6,6,5,4,5.17,1,0,0,0,0,0,2,0,0,0,0,0,0.38,0,163,47,17.6897888516692,999,"999","altering my perception of my weight or femininity while im walking to see if it affects how i feel about my weight or femininity ",1,1,2,2,2,6,6,6,3,6,3,5,5,5,7,7,4,3,5,6
25,25,25,"Female","LH",29,"Polish and British dual",999,0.315654996732667,-0.0953137646244127,-0.154312997204243,0,6,6,5,6,6,6,6,6,5.83,1,0,0,0,1,2,2,3,1,1,1,1,0.75,1.4,165,52,19.1000918273646,999,"999","whether sounds can make one feel more feminine or masculine",0,999,5,5,5,4,5,4,3,4,4,5,4,6,5,7,5,4,4,5
26,26,26,"Female","HL",29,"Greek",999,0.661625300522683,0.756798490562011,1.02390605678966,0,6,6,5,5,5,5,6,6,5.33,0,0,1,1,0,1,1,0,1,2,0,0,0.62,0.4,156,49,20.1347797501644,999,"999","I think it was about how sounds can affect our thoughts",0,999,4,4,4,5,4,5,4,5,4,5,5,5,7,7,4,3,6,5
27,27,1,"Male","LH",45,"Canadian and British",1,-0.411986858192936,-0.0965750292771311,-0.183331830973906,1,3,4,6,5,5,3,3,4,4.33,5,2,2,3,5,3,3,2,4,4,2,3,3,3.2,180,80,24.6913580246914,1,"One was loud and heavy sounding, the other was light","How heavy or light steps can influence our perceptions of masculine or feminine?",0,999,3,4,4,5,5,5,4,5,4,4,4,4,4,4,5,5,5,4
28,28,2,"Male","HL",27,"British",1,-0.996515757666487,-0.836842979876411,-0.898984833214329,1,2,2,1,2,2,2,2,2,1.83,2,0,0,0,0,4,4,0,0,1,1,1,1.12,0.8,175,71,23.1836734693878,1,"The first sound seemed be an echo when walking, the second sound seemed to be a ""heavy"" or ""boot"" type noise when walking.","Perceived ""manliness"" and sense of masculine self and the relationship of this to gait, to we…
29,29,3,"Male","LH",30,"British",1,-0.595594939454244,-0.41632316071684,-0.395263004470412,0,2,2,2,2,2,2,2,2,2,3,1,3,2,6,3,4,4,3,0,1,3,2.12,3.4,174,82,27.0841590698903,1,"Heels taking step noises","It was ok",0,999,2,2,2,7,7,7,4,4,5,5,5,6,7,7,9,9,7,7
30,30,4,"Male","HL",46,"British",1,-0.346525532783674,0.05837840489648,-0.15907162753284,0,2,2,2,3,2,2,2,2,2.17,0,0,0,0,0,0,1,1,2,3,1,0,0.62,0.6,183,64,19.1107527844964,1,"1. heavy and loud 2, lighter and not as loud.","judging how masculine or feminine we feel during and after exercise and if that effects how we view our relationship to other men and women.",0,999,3,2,2,3,3,4,6,5,5,5,7,6,7,7,8,8…
31,31,5,"Male","LH",30,"indian",0,-0.477246107541253,-0.406690350769852,-0.218053382911955,0,1,1,1,1,1,1,1,1,1,3,0,1,0,0,0,0,0,0,0,0,0,0.5,0,173,64,21.3839419960573,1,"first one felt like walking on a hard surface wearing a boot. whereas the second one was like walking in sticky mud","how comfortable i am about my gender?",0,999,7,7,7,2,2,2,6,5,7,7,7,4,9,9,1,1,7,7
32,32,6,"Male","HL",21,"British",1,-0.498092989395978,-0.432421349566808,-0.410596139541973,1,4,2,5,5,3,2,4,2,3.5,0,0,0,0,0,0,0,0,0,0,1,1,0.25,0,173,57,19.0450733402386,1,"quieter when walking","Gender Bias? Something to do with our perception of masculinity or femeninity and how it can change",0,999,7,7,7,3,3,3,4,4,4,5,4,4,7,7,1,1,4,3
33,33,7,"Male","LH",21,"British",1,-0.709274263888536,-0.199729596630578,-0.415541878681934,0,1,1,4,4,1,1,1,1,2,0,1,1,0,1,0,0,2,0,0,0,0,0.25,0.8,171,69,23.5970042064225,1,"BLOCK, striking, echoing ","DIFFERENT WAYS OF WALKING FOR MALES AND FEMALES REGARDING PERSONALITY TOO",0,999,1,1,1,1,1,1,2,2,7,7,7,6,8,7,6,5,4,5
34,34,8,"Male","HL",19,"British",1,-0.694712125050786,-0.199723836408503,-0.555278116706918,1,2,2,1,3,2,2,2,2,2,2,0,0,1,0,0,2,0,0,1,0,0,0.75,0,180,68,20.9876543209877,1,"The second one seemed 'darker'. ","Perception of what I think is masculine and how those things apply to me. Seeing how different responses to that are related to how people think of themselves.",0,999,5,5,5,3,3,3,5,6,6,5,7,7,8,8…
35,35,9,"Male","LH",51,"British",1,-0.477583331250807,-0.348766091048343,-0.64800013736958,0,2,2,3,2,2,1,2,2,2,1,0,2,1,1,0,1,1,2,3,0,1,1.12,0.8,172,64,21.6333153055706,1,"First, louder and deeper. Second, quieter, crisper and sharper","I believe the difference in the sounds was to give the impression of being more masculine (1) and feminine (2), the difference being a deeper, louder sound initial…
36,36,10,"Male","HL",59,"Irish",1,-0.322524392594209,-0.713881753691089,-0.618948256647973,0,2,2,3,2,2,2,2,2,2.17,1,0,0,0,0,5,5,0,0,1,0,0,0.88,1,192,85,23.0577256944444,1,"In first test, the sounds were louder and heavier","Masculine vs feminine image and identity",0,999,7,7,7,3,2,2,5,4,6,5,4,5,8,8,3,3,5,6
37,37,11,"Male","LH",25,"German",0,0.299825227980104,0.541561775239855,0.25897595303067,1,3,4,2,2,2,2,3,4,2.5,0,0,0,0,0,0,1,0,0,0,0,0,0.12,0,179,75,23.4075091289286,1,"Actually, I had the impression that the sounds, that I would consider more ""female"" (second trial) were more dominate than the ""male"" sounds","Difference between ""male"" and ""female"" step sounds while walking",1,0,6,6,6,3,3,…
38,38,12,"Male","HL",24,"USA",1,-0.762573980109453,-0.480005589018325,-0.423587127645559,1,2,2,4,3,2,3,2,2,2.67,3,0,4,6,6,6,6,5,5,6,4,6,4.38,4.4,177,96,30.6425356698267,1,"The first was a sharper sound, more like on stone. The second sounded louder and hollow, as if on wooden stairs.","Associating weight/strength with gender identity",0,999,6,6,6,2,2,2,4,5,4,5,6,5,7,7,3,4,6,6
39,39,13,"Male","LH",49,"British Indian",1,-0.175572023065151,-0.181977271167015,-0.544291512582335,1,3,2,4,4,4,3,3,2,3.33,2,3,4,3,3,4,4,3,3,3,4,4,3.38,3.2,180,81,25,1,"Not sure","perception of ourselves to others",0,999,4,3,3,5,5,4,4,4,4,4,4,5,7,7,2,2,3,3
40,40,14,"Male","HL",30,"British",1,-0.689758981670687,0.134046793537471,-0.761541770759801,1,6,6,5,5,6,5,6,6,5.5,5,0,2,3,5,3,3,5,5,3,3,4,2.88,3.6,167,69,24.7409372871024,0,"","Bodily perception/gender identity/gait differences between individuals",0,999,5,5,5,4,4,4,6,5,5,5,4,4,5,5,3,2,1,1
41,41,15,"Male","LH",59,"British",1,-1.10564785599195,-1.09374596389301,-1.08369280471559,0,2,2,1,2,2,2,2,2,1.83,1,1,0,6,1,5,5,2,6,6,6,6,3.88,3,181,89,27.1664479106254,0,"","Self Confidence",0,999,6,4,4,3,4,4,5,4,4,5,4,6,5,7,4,6,4,5
42,42,16,"Male","HL",23,"Hungarian",0,-0.224449027478143,0.192299913185697,-0.236197226407727,0,3,2,1,4,3,1,3,2,2.33,1,0,0,0,0,0,2,0,1,4,3,3,1.62,0.2,182,82,24.7554643159039,1,"Confindent or not confident","Masculine and feminine walking style, whether there is such a thing",0,999,6,6,6,4,4,4,2,3,5,5,4,4,5,5,2,2,4,1
43,43,17,"Male","LH",24,"British",1,-0.845092237069759,-0.700324739558163,-0.489845230916946,1,3,3,2,3,3,2,3,3,2.67,0,0,0,0,0,1,2,0,0,1,0,0,0.38,0.2,188,75,21.2200090538705,1,"The second time around the my footsteps sounded lighter.","Gender identity and physical embodiment of such identity.",0,999,5,5,5,3,4,4,3,3,4,4,5,5,6,6,4,4,3,3
44,44,18,"Male","HL",30,"Indian",1,-0.0748539979324817,-0.0778956760533219,-0.212960196599903,0,4,4,5,4,5,2,4,4,4,1,0,0,1,2,0,0,0,5,5,4,6,2.12,1.4,168,70,24.8015873015873,0,"","No idea.",0,999,4,4,4,3,3,3,1,2,4,4,4,4,7,7,3,5,4,5
45,45,19,"Male","LH",41,"british",1,-0.835189823773291,-0.26626260817029,-0.0281142525816801,1,2,1,2,2,2,2,2,1,1.83,0,0,0,0,0,3,2,0,2,2,2,1,0.88,1,186,61,17.632096196092,1,"male boots/high heels","putting people in a male or female state of mind and seeing how that influences their sense of self by reaction times of association tests",0,999,7,6,6,3,3,3,4,6,3,6,4,4,7,7,7,5,5,4
46,46,20,"Male","HL",35,"British",1,-0.328093265878547,0.0319190825376021,-0.422312400306811,0,2,1,1,2,1,1,2,1,1.33,1,0,1,1,2,1,1,0,1,1,0,0,0.62,0.8,177,77,24.5778671518401,0,"","How we feel to psychologically changes in our body for example weight gain",0,999,1,1,1,7,7,7,3,2,7,7,7,7,8,8,5,5,8,7
47,47,21,"Male","LH",56,"Brisish",1,-0.358221871749207,0.32004987376171,0.06727199480447,0,3,2,3,2,3,3,3,2,2.67,1,0,1,1,2,2,3,0,1,1,1,1,1.12,1,177,72,22.98190175237,0,"","It was quite interesting and I enjoyed taking part. I do not have much knowledge of Psychology and do not know what this experiment is about.",0,999,5,6,6,5,5,5,3,4,3,5,4,3,5,5,4,1,6,3
48,48,22,"Male","HL",20,"British",1,-0.72379256875601,0.152767635169192,-0.398065964604804,0,4,4,5,3,3,2,4,4,3.5,0,0,0,0,0,0,1,1,1,0,0,0,0.12,0.4,182,60,18.1137543774906,1,"The first one was lighter while the second one was deeper and heavier.","To see how changes in footstep sounds (amplification of certain frequencies) changes how you perceive your own sense of gender identity",1,0,5,5,5,3,3,2,…
49,49,23,"Male","LH",35,"British",1,-0.0677335385029259,-0.270055871254309,-1.06557221388221,0,3,4,5,5,3,2,3,4,3.67,1,0,1,2,2,2,2,3,3,4,2,2,1.75,2,189,96,26.8749475098681,1,"more ambiance in the second hearing, poss slightly amplified foot clapping in the second ","body image, interoception,",0,999,4,4,4,5,6,6,3,4,5,4,4,5,5,7,3,3,5,5
50,50,24,"Male","HL",22,"Greek",0,-0.351779994889278,-0.287518957639643,-0.372664319200283,0,5,5,4,4,4,4,5,5,4.33,0,0,1,0,1,1,2,1,0,0,0,1,0.5,0.6,175,71,23.1836734693878,1,"Quite strange at first. But it is hear something different","It was a great experience to wear these magic shoes!",0,999,7,7,7,6,6,6,5,5,4,5,6,6,8,8,1,1,7,8
51,51,25,"Male","LH",22,"Romanian",0,0.196873153629161,-0.0194317959172109,-0.0137271566591061,1,4,4,1,3,5,2,4,4,3.17,6,0,1,1,3,4,2,0,1,1,2,1,1.75,1.6,172,70,23.6614386154678,1,"The first one was calm and relaxed. The second one was inducing a state of stress, maybe even fear (slightly).","About how different background sounds influence how dominant or masculine a person feels.",0,999,6,5,6,2,2,3…
52,52,26,"Male","HL",30,"Chilean",0,-0.613889915362961,-0.279177523915554,-0.409648544600655,0,1,1,1,1,1,1,1,1,1,0,1,1,1,2,0,0,2,2,2,2,2,1.12,1.4,175,77,25.1428571428571,0,"","I think was about how you feel your body",0,999,7,7,7,3,2,2,4,5,7,7,7,7,7,5,3,3,7,7
